# Supplementary material for: Identification of Potential Leukocyte Biomarkers Related to Drug Recovery of CFTR: Clinical Applications in Cystic Fibrosis
Source: Int J Mol Sci. 2021 Apr 10;22(8):3928. doi: 10.3390/ijms22083928 (PMC8068931; doi:10.3390/ijms22083928)
Supplement: Supplementary file 1 [file ijms-22-03928-s001.zip]

Archive with 3 entries (3 files):
- FigS1.pdf
- Table S1 rev.docx
- Table S2.xlsx
